# Supplementary material for: Phosphomimetic S207D Lysyl–tRNA Synthetase Binds HIV-1 5′UTR in an Open Conformation and Increases RNA Dynamics
Source: Viruses. 2022 Jul 16;14(7):1556. doi: 10.3390/v14071556 (PMC9315659; doi:10.3390/v14071556)
Supplement: Supplementary file 1 [file viruses-14-01556-s001.zip]

Archive with 1 entries (1 files):
- viruses-1775293-supplementary.pdf
